# Supplementary material for: Myocarditis, Myositis, and Myasthenia Gravis Overlap Syndrome Associated with Immune Checkpoint Inhibitors: A Systematic Review
Source: Diagnostics (Basel). 2024 Aug 16;14(16):1794. doi: 10.3390/diagnostics14161794 (PMC11353298; doi:10.3390/diagnostics14161794)
Supplement: Supplementary file 1 [file diagnostics-14-01794-s001.zip]

Archive with 1 entries (1 files):
- diagnostics-2942611-supplementary.pdf
